# Supplementary material for: Large‐scale mitogenome sequencing reveals consecutive expansions of domestic taurine cattle and supports sporadic aurochs introgression
Source: Evol Appl. 2021 Nov 27;15(4):663–78. doi: 10.1111/eva.13315 (PMC9046920; doi:10.1111/eva.13315)
Supplement: Supplementary file 2 — Data S1 [file EVA-15-663-s002.zip]

Archive with 1 entries (1 files):
- eva13315-sup-0002-DataS1.tree
