# Supplementary material for: Large‐scale mitogenome sequencing reveals consecutive expansions of domestic taurine cattle and supports sporadic aurochs introgression
Source: Evol Appl. 2021 Nov 27;15(4):663–78. doi: 10.1111/eva.13315 (PMC9046920; doi:10.1111/eva.13315)
Supplement: Supplementary file 2 — Data S1 [file EVA-15-663-s002.zip › eva13315-sup-0002-DataS1.tree]

#NEXUS
begin taxa;
	dimensions ntax=802;
	taxlabels
	AFR_Ngun_001_T1b_1[&!color=#cc3366]
	AFR_Ngun_002_T1b_1[&!color=#cc3366]
	AFR_Ngun_003_T1b_1[&!color=#cc3366]
	AFR_Ngun_004_T1b_1[&!color=#cc3366]
	AFR_Ngun_005_T1b_1[&!color=#cc3366]
	AFR_Ngun_006_T1b_1[&!color=#cc3366]
	AFR_Ngun_007_T1b_1[&!color=#cc3366]
	AFR_Ngun_008_T1b_1[&!color=#cc3366]
	AFR_Ngun_009_T1b_1[&!color=#cc3366]
	AFR_Ngun_010_T1b_1[&!color=#cc3366]
	AFR_Ngun_011_T1b_1[&!color=#cc3366]
	AFR_Ngun_012_T1c_1[&!color=#cc3366]
	AFR_Ngun_013_T1b_1[&!color=#cc3366]
	AFR_Ngun_014_T1b_1[&!color=#cc3366]
	AFR_Ngun_015_T1b_1[&!color=#cc3366]
	AFR_Ngun_016_T1b_1[&!color=#cc3366]
	AFR_Ngun_017_T1b_1[&!color=#cc3366]
	AFR_Ngun_018_T1b_1[&!color=#cc3366]
	AFR_Ngun_019_T1b_1[&!color=#cc3366]
	AFR_Ngun_020_T1b_1[&!color=#cc3366]
	AFR_Ngun_021_T1d_1[&!color=#cc3366]
	AFR_Ngun_022_T1g_1[&!color=#cc3366]
	AFR_Ngun_023_T1b_1[&!color=#cc3366]
	AFR_Ngun_024_T1b_1[&!color=#cc3366]
	AFR_Ngun_025_T1b_1[&!color=#cc3366]
	AFR_Ngun_026_T1b_1[&!color=#cc3366]
	AFR_Ngun_027_T1b_1[&!color=#cc3366]
	AFR_Ngun_028_T1b_1[&!color=#cc3366]
	AFR_Ngun_029_T1b_1[&!color=#cc3366]
	AFR_Ngun_030_T1b_1[&!color=#cc3366]
	AFR_Ngun_031_T1b_1[&!color=#cc3366]
	AFR_Ngun_032_T1b_1[&!color=#cc3366]
	AFR_Ngun_033_T1g_1[&!color=#cc3366]
	AFR_Ngun_034_T1b_1[&!color=#cc3366]
	ALB_BuAl_001_T3r_2[&!color=#3366cd]
	ALB_BuAl_002_T3d_2[&!color=#3366cd]
	ALB_BuDb_001_T3h_2[&!color=#3366cd]
	ALB_BuDb_002_T3r_2[&!color=#3366cd]
	ALB_BuDb_003_T3r_2[&!color=#3366cd]
	ALB_BuDb_004_T3x_2[&!color=#3366cd]
	ALB_BuLe_001_T3r_2[&!color=#3366cd]
	ALB_BuLe_002_T3r_2[&!color=#3366cd]
	ALB_BuLe_003_T3s_2[&!color=#3366cd]
	ALB_BuLe_004_T3n_2[&!color=#3366cd]
	ALB_BuSk_001_T5x_2[&!color=#cc9933]
	ALB_BuSk_002_T3x_2[&!color=#3366cd]
	ALB_BuSk_003_T3x_2[&!color=#3366cd]
	ALB_BuSk_004_T5x_2[&!color=#cc9933]
	ALB_Pres_001_T1b_2[&!color=#3366cc]
	ALB_Pres_002_T3r_2[&!color=#3366cd]
	ALB_Pres_003_T3g_2[&!color=#3366cd]
	ALB_Pres_004_T3r_2[&!color=#3366cd]
	ALB_Tief_001_T3r_2[&!color=#3366cd]
	ALB_Tief_002_T4x_2[&!color=#6699cc]
	AUT_AtBr_001_T3x_2[&!color=#3366cd]
	AUT_AtBr_002_T3r_2[&!color=#3366cd]
	AUT_Enns_001_T3r_2[&!color=#3366cd]
	AUT_Enns_002_T3o_2[&!color=#3366cd]
	AUT_Enns_003_T3b_2[&!color=#3366cd]
	AUT_Enns_004_T3b_2[&!color=#3366cd]
	AUT_Murb_001_T3q_2[&!color=#3366cd]
	AUT_Murb_002_T3b_2[&!color=#3366cd]
	AUT_Murb_003_P1x_2[&!color=#cccc33]
	AUT_Murb_004_T3r_2[&!color=#3366cd]
	AUT_Murb_005_P1x_2[&!color=#cccc33]
	AUT_Murb_006_P1x_2[&!color=#cccc33]
	AUT_Murb_007_P1x_2[&!color=#cccc33]
	AUT_Murb_008_P1x_2[&!color=#cccc33]
	AUT_Pinz_001_T3b_2[&!color=#3366cd]
	AUT_Pinz_002_T3s_2[&!color=#3366cd]
	AUT_Pinz_003_T3b_2[&!color=#3366cd]
	AUT_Pinz_004_T3k_2[&!color=#3366cd]
	AUT_Pust_001_T3x_2[&!color=#3366cd]
	AUT_Pust_002_T3r_2[&!color=#3366cd]
	AUT_Pust_003_T3p_2[&!color=#3366cd]
	AUT_Pust_004_T3r_2[&!color=#3366cd]
	AUT_Simm_001_T3j_2[&!color=#3366cd]
	AUT_Simm_002_T3x_2[&!color=#3366cd]
	AUT_Simm_003_T3x_2[&!color=#3366cd]
	AUT_TuxZ_001_T3r_2[&!color=#3366cd]
	AUT_TuxZ_002_T3r_2[&!color=#3366cd]
	AUT_TuxZ_003_T3r_2[&!color=#3366cd]
	AUT_TuxZ_004_T3q_2[&!color=#3366cd]
	AUT_VieB_001_T3x_2[&!color=#3366cd]
	AUT_VieB_002_T3x_2[&!color=#3366cd]
	AUT_VieB_003_T3r_2[&!color=#3366cd]
	AUT_VieB_004_T3x_2[&!color=#3366cd]
	AUT_WalB_001_T3q_2[&!color=#3366cd]
	AUT_WalB_002_T3x_2[&!color=#3366cd]
	AUT_WalB_003_T3x_2[&!color=#3366cd]
	AUT_WalB_004_T3x_2[&!color=#3366cd]
	BEL_BlBg_001_T3x_2[&!color=#3366cd]
	BEL_BlBg_002_T3r_2[&!color=#3366cd]
	BGR_ShoR_001_T3o_2[&!color=#3366cd]
	BGR_ShoR_002_T3x_2[&!color=#3366cd]
	BGR_ShoR_003_T3r_2[&!color=#3366cd]
	BGR_ShoR_004_T3r_2[&!color=#3366cd]
	BGR_ShoR_005_T3x_2[&!color=#3366cd]
	BGR_ShoR_006_T3x_2[&!color=#3366cd]
	BGR_ShoR_007_T3x_2[&!color=#3366cd]
	BGR_ShoR_008_T3x_2[&!color=#3366cd]
	BIH_BuBo_001_T3x_2[&!color=#3366cd]
	BIH_BuBo_002_T3x_2[&!color=#3366cd]
	BIH_BuBo_003_T3p_2[&!color=#3366cd]
	BIH_BuBo_004_T3x_2[&!color=#3366cd]
	CHE_Simm_001_T3r_4[&!color=#3366cd]
	CHE_Simm_002_T3r_4[&!color=#3366cd]
	CHE_Simm_003_T3x_4[&!color=#3366cd]
	CHE_Simm_004_T3n_4[&!color=#3366cd]
	CHE_Simm_004_T3x_1[&!color=#3366cd]
	CHE_Simm_005_T3x_4[&!color=#3366cd]
	CHE_Simm_006_T3x_3[&!color=#3366cd]
	CHE_Simm_007_T3i_3[&!color=#3366cd]
	CHE_Simm_008_T3r_4[&!color=#3366cd]
	CHN_Diqi_001_I1x_1[&!color=#cc99cc]
	CHN_Taur_001_I1x_1[&!color=#cc99cc]
	DEU_Brau_001_T3r_2[&!color=#3366cd]
	DEU_Heck_001_T3r_1[&!color=#3366cd]
	DEU_MuWe_001_T3p_2[&!color=#3366cd]
	DEU_MuWe_002_T3r_2[&!color=#3366cd]
	DEU_MuWe_003_T3q_2[&!color=#3366cd]
	DEU_RMou_001_T3r_1[&!color=#3366cd]
	DEU_RMou_002_T3r_1[&!color=#3366cd]
	DEU_RMou_003_T3x_1[&!color=#3366cd]
	DEU_RMou_004_T3x_1[&!color=#3366cd]
	DEU_RMou_005_T3r_1[&!color=#3366cd]
	DEU_RMou_006_T3x_1[&!color=#3366cd]
	DEU_VieB_005_T3x_2[&!color=#3366cd]
	DEU_VieB_006_T3x_2[&!color=#3366cd]
	DEU_VieF_001_T3e_1[&!color=#3366cd]
	DEU_VieG_001_T3x_2[&!color=#3366cd]
	DEU_VieG_001_T3x_3[&!color=#3366cd]
	DEU_VieG_002_T3x_2[&!color=#3366cd]
	DEU_VieG_002_T3x_3[&!color=#3366cd]
	DEU_VieG_003_T3r_2[&!color=#3366cd]
	DEU_VieG_003_T3r_3[&!color=#3366cd]
	DEU_VieG_003_T3x_1[&!color=#3366cd]
	DEU_VieG_004_T3r_3[&!color=#3366cd]
	DEU_VieG_004_T3x_2[&!color=#3366cd]
	DEU_VieG_005_T3r_2[&!color=#3366cd]
	DEU_VieG_005_T3x_3[&!color=#3366cd]
	DEU_VieG_006_T3x_3[&!color=#3366cd]
	DEU_VieG_007_T3p_3[&!color=#3366cd]
	DEU_VieG_008_T3x_4[&!color=#3366cd]
	DEU_VieG_009_T3r_4[&!color=#3366cd]
	DEU_VieG_010_T3x_4[&!color=#3366cd]
	DEU_VieG_011_T3r_4[&!color=#3366cd]
	DEU_VieG_012_T3r_4[&!color=#3366cd]
	DNK_Prim_001_P1x_1_600[&!color=#cccc33]
	DNK_Prim_002_P1x_1_600[&!color=#cccc33]
	DNK_Prim_003_P1x_1_600[&!color=#cccc33]
	EGY_Domi_001_T1d_1[&!color=#cc3366]
	EGY_Domi_002_T1c_1[&!color=#cc3366]
	EGY_Domi_003_T1c_1[&!color=#cc3366]
	EGY_Domi_004_T1b_1[&!color=#cc3366]
	EGY_Domi_005_T3x_1[&!color=#3366cd]
	EGY_Domi_006_T2d_1[&!color=#ff6666]
	EGY_Domi_007_T2x_1[&!color=#ff6666]
	EGY_Domi_008_T2x_1[&!color=#ff6666]
	EGY_Domi_009_T1a_1[&!color=#cc3366]
	EGY_Domi_010_T1a_1[&!color=#cc3366]
	EGY_Domi_011_T1b_1[&!color=#cc3366]
	EGY_Domi_012_T1c_1[&!color=#3366cc]
	EGY_Domi_013_Q1x_1[&!color=#33cc66]
	EGY_Domi_014_Q1x_1[&!color=#33cc66]
	EGY_Menf_001_T1c_1[&!color=#cc3366]
	EGY_Menf_002_T1c_1[&!color=#cc3366]
	EGY_Menf_003_T1b_1[&!color=#3366cc]
	EGY_Menf_004_T1c_1[&!color=#cc3366]
	EGY_Menf_005_T1f_1[&!color=#cc3366]
	EGY_Menf_006_T3x_1[&!color=#3366cd]
	EGY_Menf_007_T3o_1[&!color=#3366cd]
	EGY_Menf_008_T3s_1[&!color=#3366cd]
	EGY_Menf_009_T3x_1[&!color=#3366cd]
	EGY_Menf_010_T2x_1[&!color=#ff6666]
	EGY_Menf_011_T2x_1[&!color=#ff6666]
	EGY_Menf_012_T2x_1[&!color=#ff6666]
	EGY_Menf_013_T1a_1[&!color=#cc3366]
	EGY_Menf_014_T1a_1[&!color=#cc3366]
	EGY_Menf_015_T1a_1[&!color=#cc3366]
	EGY_Menf_016_T1b_1[&!color=#cc3366]
	EGY_Menf_017_T1b_1[&!color=#cc3366]
	ESP_Betz_001_T3l_1[&!color=#3366cd]
	ESP_Betz_002_T3l_1[&!color=#3366cd]
	ESP_Saya_001_T3x_2[&!color=#3366cd]
	ESP_Saya_002_T1x_2[&!color=#3366cc]
	ESP_Saya_003_T3d_2[&!color=#3366cd]
	ESP_Saya_004_T3d_2[&!color=#3366cd]
	ETH_Abig_001_T1d_1[&!color=#cc3366]
	ETH_Arsi_001_T1b_1[&!color=#cc3366]
	ETH_Arsi_002_T1a_1[&!color=#cc3366]
	ETH_Arsi_003_T1d_1[&!color=#cc3366]
	ETH_Bora_001_T1b_3[&!color=#cc3366]
	ETH_Bora_001_T1d_1[&!color=#cc3366]
	ETH_Bora_002_T1b_1[&!color=#cc3366]
	ETH_Bora_002_T1b_3[&!color=#cc3366]
	ETH_Bora_003_T1x_3[&!color=#cc3366]
	ETH_Bora_004_T1x_3[&!color=#cc3366]
	ETH_Bora_005_T1b_3[&!color=#cc3366]
	ETH_Horr_001_T1d_1[&!color=#cc3366]
	ETH_Ogad_001_T1b_3[&!color=#cc3366]
	ETH_Ogad_002_T1b_3[&!color=#cc3366]
	ETH_Ogad_003_T1x_3[&!color=#cc3366]
	ETH_Ogad_004_T1b_3[&!color=#cc3366]
	ETH_Shek_001_T1b_1[&!color=#cc3366]
	ETH_Shek_002_T1b_1[&!color=#cc3366]
	FRA_BlAq_001_T3s_4[&!color=#3366cd]
	FRA_BlAq_001_T3x_2[&!color=#3366cd]
	FRA_BlAq_002_T3d_2[&!color=#3366cd]
	FRA_BlAq_003_T3r_2[&!color=#3366cd]
	FRA_Char_001_T3r_1[&!color=#3366cd]
	FRA_Char_001_T3r_4[&!color=#3366cd]
	FRA_Char_002_T3d_1[&!color=#3366cd]
	FRA_Char_002_T3r_4[&!color=#3366cd]
	FRA_Char_003_T3x_4[&!color=#3366cd]
	FRA_Char_004_T3n_4[&!color=#3366cd]
	FRA_Char_005_T3r_4[&!color=#3366cd]
	FRA_Char_006_T3r_4[&!color=#3366cd]
	FRA_Char_007_T3r_4[&!color=#3366cd]
	FRA_Char_008_T3r_4[&!color=#3366cd]
	FRA_Char_009_T3r_4[&!color=#3366cd]
	FRA_Limo_001_T1a_1[&!color=#cc3366]
	FRA_Limo_001_T3r_4[&!color=#3366cd]
	FRA_Limo_002_T2x_1[&!color=#ff6666]
	FRA_Limo_002_T3r_3[&!color=#3366cd]
	FRA_Limo_003_T3r_4[&!color=#3366cd]
	FRA_Limo_004_T3r_4[&!color=#3366cd]
	FRA_MAnj_001_T3p_4[&!color=#3366cd]
	FRA_MAnj_002_T3r_4[&!color=#3366cd]
	FRA_MAnj_003_T3r_4[&!color=#3366cd]
	FRA_MAnj_004_T3p_4[&!color=#3366cd]
	FRA_Tare_001_T3r_2[&!color=#3366cd]
	FRA_Tare_002_T3r_2[&!color=#3366cd]
	FRA_Tare_003_T3r_2[&!color=#3366cd]
	GBR_AngM_001_T3d_1[&!color=#3366cd]
	GBR_AngM_002_T1a_1[&!color=#cc3366]
	GBR_AngR_001_T3r_3[&!color=#3366cd]
	GBR_AngR_002_T3x_4[&!color=#3366cd]
	GBR_AngR_003_T3r_4[&!color=#3366cd]
	GBR_AngR_004_T3r_4[&!color=#3366cd]
	GBR_AngX_001_T3r_1[&!color=#3366cd]
	GBR_AngX_002_T3r_1[&!color=#3366cd]
	GBR_AngX_003_T3g_1[&!color=#3366cd]
	GBR_AngX_004_T3r_1[&!color=#3366cd]
	GBR_AngX_005_T3r_1[&!color=#3366cd]
	GBR_AngX_006_T6x_1[&!color=#3366cc]
	GBR_AngX_007_T3r_1[&!color=#3366cd]
	GBR_AngX_008_T3r_1[&!color=#3366cd]
	GBR_AngX_009_T6x_1[&!color=#3366cc]
	GBR_AngX_010_T3d_1[&!color=#3366cd]
	GBR_AngX_011_T3r_1[&!color=#3366cd]
	GBR_AngX_012_T3o_1[&!color=#3366cd]
	GBR_Angu_001_T3n_1[&!color=#3366cd]
	GBR_Angu_001_T3r_4[&!color=#3366cd]
	GBR_Angu_002_T3r_4[&!color=#3366cd]
	GBR_Angu_002_T3x_1[&!color=#3366cd]
	GBR_Angu_003_T3r_4[&!color=#3366cd]
	GBR_Angu_004_T3r_4[&!color=#3366cd]
	GBR_Angu_005_T3r_4[&!color=#3366cd]
	GBR_Angu_006_T3n_4[&!color=#3366cd]
	GBR_Angu_007_T3r_4[&!color=#3366cd]
	GBR_Angu_008_T3x_3[&!color=#3366cd]
	GBR_Angu_009_T3s_3[&!color=#3366cd]
	GBR_Angu_010_T3r_3[&!color=#3366cd]
	GBR_Angu_011_T3r_3[&!color=#3366cd]
	GBR_Angu_012_T3r_3[&!color=#3366cd]
	GBR_Angu_013_T3x_3[&!color=#3366cd]
	GBR_Angu_014_T1x_3[&!color=#cc3366]
	GBR_Angu_015_T3r_4[&!color=#3366cd]
	GBR_Angu_016_T3r_4[&!color=#3366cd]
	GBR_Angu_017_T3c_4[&!color=#3366cd]
	GBR_Angu_018_T3n_3[&!color=#3366cd]
	GBR_Angu_019_T3d_3[&!color=#3366cd]
	GBR_Angu_020_T3r_3[&!color=#3366cd]
	GBR_Angu_021_T3r_3[&!color=#3366cd]
	GBR_Angu_022_T6x_3[&!color=#3366cc]
	GBR_Angu_023_T3n_3[&!color=#3366cd]
	GBR_Angu_024_T3r_4[&!color=#3366cd]
	GBR_Angu_025_T3q_4[&!color=#3366cd]
	GBR_Angu_026_T3r_4[&!color=#3366cd]
	GBR_Angu_027_T3r_4[&!color=#3366cd]
	GBR_Angu_028_T3r_4[&!color=#3366cd]
	GBR_Angu_029_T3r_4[&!color=#3366cd]
	GBR_BRS_003_T3r_1[&!color=#3366cd]
	GBR_Gall_001_T3d_2[&!color=#3366cd]
	GBR_Gall_002_T3q_2[&!color=#3366cd]
	GBR_Here_001_T3x_4[&!color=#3366cd]
	GBR_Here_002_T3n_4[&!color=#3366cd]
	GBR_Here_003_T3x_3[&!color=#3366cd]
	GBR_Here_004_T3x_3[&!color=#3366cd]
	GBR_Long_001_T3g_1[&!color=#3366cd]
	GBR_Prim_004_P1x_1_6738[&!color=#cccc33]
	GBR_WPar_001_T3x_1[&!color=#3366cd]
	GBR_WPar_002_T1e_1[&!color=#3366cc]
	GBR_WPar_003_T3e_1[&!color=#3366cd]
	GBR_WPar_004_T1e_1[&!color=#3366cc]
	GBR_WPar_005_T3x_1[&!color=#3366cd]
	GBR_WPar_006_T3r_1[&!color=#3366cd]
	GRC_Cret_001_T3x_2[&!color=#3366cd]
	GRC_Cret_002_T3x_2[&!color=#3366cd]
	GRC_Gree_001_T2x_1[&!color=#ff6666]
	GRC_Gree_002_T2d_1[&!color=#ff6666]
	GRC_Kate_001_T3o_2[&!color=#3366cd]
	GRC_Kate_002_T3r_2[&!color=#3366cd]
	GRC_Kate_003_T3r_2[&!color=#3366cd]
	GRC_Kate_004_Q1x_2[&!color=#33cc66]
	GRC_Kate_005_T2x_2[&!color=#ff6666]
	GRC_Kate_006_T3x_2[&!color=#3366cd]
	GRC_Kate_007_T3x_2[&!color=#3366cd]
	GRC_KeaR_001_T2x_2[&!color=#ff6666]
	GRC_KeaR_002_T2x_2[&!color=#ff6666]
	GRC_KeaR_003_T2x_2[&!color=#ff6666]
	GRC_KeaR_004_T3x_2[&!color=#3366cd]
	GRC_Pres_005_T3x_2[&!color=#3366cd]
	GRC_Pres_006_T3o_2[&!color=#3366cd]
	GRC_Pres_007_T2x_2[&!color=#ff6666]
	GRC_Pres_008_T3h_2[&!color=#3366cd]
	GRC_ShoP_001_T3x_2[&!color=#3366cd]
	GRC_ShoP_002_Q1x_2[&!color=#33cc66]
	GRC_ShoP_003_T3x_2[&!color=#3366cd]
	GRC_ShoP_004_T3x_2[&!color=#3366cd]
	GRC_ShoR_001_T3q_2[&!color=#3366cd]
	GRC_ShoR_002_Q1x_2[&!color=#33cc66]
	GRC_ShoR_003_T3r_2[&!color=#3366cd]
	GRC_ShoR_004_T1x_2[&!color=#cc3366]
	HRV_Bosk_001_T3c_2[&!color=#3366cd]
	HRV_Bosk_002_T3x_2[&!color=#3366cd]
	HRV_Bosk_003_T3r_2[&!color=#3366cd]
	HRV_Bosk_004_T3x_2[&!color=#3366cd]
	HRV_Bosk_005_T3x_2[&!color=#3366cd]
	HRV_Bosk_006_T3x_2[&!color=#3366cd]
	HRV_Bosk_007_T3x_2[&!color=#3366cd]
	HRV_Bosk_008_T3r_2[&!color=#3366cd]
	HRV_Bosk_009_T3x_2[&!color=#3366cd]
	HRV_Bosk_010_T3r_2[&!color=#3366cd]
	HRV_Bosk_011_T3x_2[&!color=#3366cd]
	HRV_Bosk_012_T3x_2[&!color=#3366cd]
	HRV_Bosk_013_T3x_2[&!color=#3366cd]
	HRV_Bosk_014_T3r_2[&!color=#3366cd]
	HRV_Bosk_015_T3x_2[&!color=#3366cd]
	HRV_Bosk_016_T3x_2[&!color=#3366cd]
	HRV_Bosk_017_T3x_2[&!color=#3366cd]
	HRV_Bosk_018_T3x_2[&!color=#3366cd]
	HRV_Bosk_019_T3c_2[&!color=#3366cd]
	HRV_Bosk_020_T3c_2[&!color=#3366cd]
	HRV_Bosk_021_T3r_2[&!color=#3366cd]
	HRV_Bosk_022_T3c_2[&!color=#3366cd]
	HRV_Bosk_023_T3o_2[&!color=#3366cd]
	HRV_Bosk_024_T3r_2[&!color=#3366cd]
	HRV_Bosk_025_T3q_2[&!color=#3366cd]
	HRV_Bosk_026_T3q_2[&!color=#3366cd]
	HRV_Bosk_027_T3j_2[&!color=#3366cd]
	HRV_Bosk_028_T1x_2[&!color=#3366cc]
	HRV_Bosk_029_T1x_2[&!color=#3366cc]
	HRV_Bosk_030_T3x_2[&!color=#3366cd]
	HRV_Bosk_031_T3r_2[&!color=#3366cd]
	HRV_Bosk_032_T3j_2[&!color=#3366cd]
	HRV_Bosk_033_T3p_2[&!color=#3366cd]
	HRV_Bosk_034_T3r_2[&!color=#3366cd]
	HRV_Bosk_035_T3x_2[&!color=#3366cd]
	HRV_Bosk_036_T3q_2[&!color=#3366cd]
	HRV_Bosk_037_T3q_2[&!color=#3366cd]
	HRV_Bosk_038_T3x_2[&!color=#3366cd]
	HRV_Bosk_039_T3x_2[&!color=#3366cd]
	HRV_Bosk_040_T3c_2[&!color=#3366cd]
	HRV_BuHr_001_T1x_2[&!color=#3366cc]
	HRV_BuHr_002_T3r_2[&!color=#3366cd]
	HRV_BuHr_003_T3x_2[&!color=#3366cd]
	HRV_BuHr_004_T3r_2[&!color=#3366cd]
	HRV_BuHr_005_T3x_2[&!color=#3366cd]
	HRV_BuHr_006_T3x_2[&!color=#3366cd]
	HRV_BuHr_007_T3x_2[&!color=#3366cd]
	HRV_BuHr_008_T1a_2[&!color=#3366cc]
	HRV_BuHr_009_T1f_2[&!color=#cc3366]
	HRV_BuHr_010_T2x_2[&!color=#ff6666]
	HRV_BuHr_011_T3x_2[&!color=#3366cd]
	HRV_BuHr_012_T3r_2[&!color=#3366cd]
	HRV_BuHr_013_T3n_2[&!color=#3366cd]
	HRV_BuHr_014_T3x_2[&!color=#3366cd]
	HRV_BuHr_015_T2d_2[&!color=#ff6666]
	HRV_BuHr_016_T3x_2[&!color=#3366cd]
	HRV_BuHr_017_T3d_2[&!color=#3366cd]
	HRV_BuHr_018_T3r_2[&!color=#3366cd]
	HRV_BuHr_019_T3x_2[&!color=#3366cd]
	HRV_BuHr_020_T3x_2[&!color=#3366cd]
	HRV_BuHr_021_T3x_2[&!color=#3366cd]
	HRV_BuHr_022_T2d_2[&!color=#ff6666]
	HRV_BuHr_023_T3r_2[&!color=#3366cd]
	HRV_BuHr_024_T2a_2[&!color=#ff6666]
	HRV_BuHr_025_T3q_2[&!color=#3366cd]
	HRV_BuHr_026_T3p_2[&!color=#3366cd]
	HRV_BuHr_027_T3p_2[&!color=#3366cd]
	HRV_BuHr_028_T1a_2[&!color=#3366cc]
	HRV_BuHr_029_T3x_2[&!color=#3366cd]
	HRV_BuHr_030_T3q_2[&!color=#3366cd]
	HRV_BuHr_031_T3x_2[&!color=#3366cd]
	HRV_BuHr_032_T3r_2[&!color=#3366cd]
	HRV_BuHr_033_T3r_2[&!color=#3366cd]
	HRV_BuHr_034_T3r_2[&!color=#3366cd]
	HRV_BuHr_035_T3o_2[&!color=#3366cd]
	HRV_BuHr_036_T3r_2[&!color=#3366cd]
	HRV_BuHr_037_T3r_2[&!color=#3366cd]
	HRV_BuHr_038_T3r_2[&!color=#3366cd]
	HRV_BuHr_039_T3x_2[&!color=#3366cd]
	HRV_BuHr_040_T3x_2[&!color=#3366cd]
	HRV_Podo_001_T3r_2[&!color=#3366cd]
	HRV_Podo_002_T3x_2[&!color=#3366cd]
	HRV_Podo_003_T3x_2[&!color=#3366cd]
	HRV_Podo_004_T3r_2[&!color=#3366cd]
	HRV_Podo_005_T3x_2[&!color=#3366cd]
	HRV_Podo_006_T3x_2[&!color=#3366cd]
	HRV_Podo_007_T3r_2[&!color=#3366cd]
	HRV_Podo_008_T3r_2[&!color=#3366cd]
	HRV_Podo_009_T3r_2[&!color=#3366cd]
	HRV_Podo_010_T5b_2[&!color=#cc9933]
	HRV_Podo_011_T3r_2[&!color=#3366cd]
	HRV_Podo_012_T3r_2[&!color=#3366cd]
	HRV_Podo_013_T5b_2[&!color=#cc9933]
	HRV_Podo_014_T3x_2[&!color=#3366cd]
	HRV_Podo_015_T5b_2[&!color=#cc9933]
	HRV_Podo_016_T3r_2[&!color=#3366cd]
	HUN_HunG_001_T3r_1[&!color=#3366cd]
	IND_Nell_001_I1x_1[&!color=#cc99cc]
	IND_Nell_002_I1x_1[&!color=#cc99cc]
	IRN_Iran_001_T3x_1[&!color=#3366cd]
	IRN_Iran_002_T3x_1[&!color=#3366cd]
	IRN_Iran_003_T2b_1[&!color=#ff6666]
	IRN_Iran_004_T2x_1[&!color=#ff6666]
	IRN_Iran_005_T2x_1[&!color=#ff6666]
	IRN_Iran_006_T2c_1[&!color=#ff6666]
	IRN_Iran_007_I2x_1[&!color=#cc99cc]
	IRQ_Iraq_001_T3x_1[&!color=#3366cd]
	IRQ_Iraq_002_T3s_1[&!color=#3366cd]
	IRQ_Iraq_003_T3k_1[&!color=#3366cd]
	IRQ_Iraq_004_T1c_1[&!color=#cc3366]
	IRQ_Iraq_005_T2b_1[&!color=#ff6666]
	IRQ_Iraq_006_T5b_1[&!color=#cc9933]
	IRQ_Iraq_007_T5b_1[&!color=#cc9933]
	IRQ_Iraq_008_I1x_1[&!color=#cc99cc]
	IRQ_Iraq_009_I2x_1[&!color=#cc99cc]
	ITA_Ager_001_R1a_1[&!color=#cc66cc]
	ITA_Ager_002_T1a_1[&!color=#cc3366]
	ITA_Ager_003_T1a_1[&!color=#cc3366]
	ITA_Ager_004_T1a_1[&!color=#cc3366]
	ITA_Brow_001_T1a_1[&!color=#cc3366]
	ITA_Caba_001_T7x_1[&!color=#3366cc]
	ITA_Caba_002_T2x_1[&!color=#ff6666]
	ITA_Caba_003_T2d_1[&!color=#ff6666]
	ITA_Caba_004_Q1x_1[&!color=#33cc66]
	ITA_Caba_005_Q1x_1[&!color=#33cc66]
	ITA_Caba_006_Q1x_1[&!color=#33cc66]
	ITA_Calv_001_T1e_1[&!color=#3366cc]
	ITA_Chia_001_T3r_1[&!color=#3366cd]
	ITA_Chia_002_T3r_1[&!color=#3366cd]
	ITA_Chia_003_T3r_1[&!color=#3366cd]
	ITA_Chia_004_T3i_1[&!color=#3366cd]
	ITA_Chia_005_T3p_1[&!color=#3366cd]
	ITA_Chia_006_T3q_1[&!color=#3366cd]
	ITA_Chia_007_T1e_1[&!color=#3366cc]
	ITA_Chia_008_T1a_1[&!color=#cc3366]
	ITA_Chia_009_T1a_1[&!color=#cc3366]
	ITA_Chia_010_T2x_1[&!color=#ff6666]
	ITA_Chia_011_T2x_1[&!color=#ff6666]
	ITA_Chia_012_T2x_1[&!color=#ff6666]
	ITA_Chia_013_Q2x_1[&!color=#33cc66]
	ITA_Chia_014_Q2x_1[&!color=#33cc66]
	ITA_Chia_015_Q2x_1[&!color=#33cc66]
	ITA_Chia_016_Q2x_1[&!color=#33cc66]
	ITA_Chia_017_Q1x_1[&!color=#33cc66]
	ITA_Chia_018_T1a_1[&!color=#cc3366]
	ITA_Chia_019_T1a_1[&!color=#cc3366]
	ITA_Chia_020_T1a_1[&!color=#cc3366]
	ITA_Chia_021_T1a_1[&!color=#cc3366]
	ITA_Chia_022_T1b_1[&!color=#cc3366]
	ITA_Chia_023_T3r_1[&!color=#3366cd]
	ITA_Cini_001_T3i_1[&!color=#3366cd]
	ITA_Cini_002_T1b_1[&!color=#cc3366]
	ITA_Cini_003_R1a_1[&!color=#cc66cc]
	ITA_Cini_004_R1a_1[&!color=#cc66cc]
	ITA_Cini_005_T1a_1[&!color=#cc3366]
	ITA_Cini_006_T1a_1[&!color=#cc3366]
	ITA_Cini_007_T1c_1[&!color=#3366cc]
	ITA_Cini_008_T1b_1[&!color=#cc3366]
	ITA_GAlp_001_Q1x_1[&!color=#33cc66]
	ITA_GAlp_002_Q1x_1[&!color=#33cc66]
	ITA_Marc_001_R2x_1[&!color=#cc66cc]
	ITA_Marc_002_T1b_1[&!color=#cc3366]
	ITA_Marc_003_T1a_1[&!color=#cc3366]
	ITA_Marc_004_T1a_1[&!color=#cc3366]
	ITA_Marc_005_T1a_1[&!color=#cc3366]
	ITA_Marc_006_T1a_1[&!color=#cc3366]
	ITA_Marc_007_T1a_1[&!color=#cc3366]
	ITA_Marc_008_T1b_1[&!color=#cc3366]
	ITA_Marm_001_T3p_1[&!color=#3366cd]
	ITA_Marm_002_T3j_1[&!color=#3366cd]
	ITA_Marm_003_T1a_1[&!color=#cc3366]
	ITA_Marm_004_T1a_1[&!color=#cc3366]
	ITA_Marm_005_T1a_1[&!color=#cc3366]
	ITA_Modi_001_T3x_1[&!color=#3366cd]
	ITA_Pett_001_T3x_1[&!color=#3366cd]
	ITA_Pied_001_T3r_1[&!color=#3366cd]
	ITA_Pied_001_T3r_4[&!color=#3366cd]
	ITA_Pied_002_T3x_4[&!color=#3366cd]
	ITA_Pied_002_T5a_1[&!color=#cc9933]
	ITA_Pied_003_T1c_4[&!color=#cc3366]
	ITA_Pied_004_T3x_4[&!color=#3366cd]
	ITA_Pied_005_T3r_4[&!color=#3366cd]
	ITA_Pied_006_T3x_4[&!color=#3366cd]
	ITA_Podo_009_T3j_1[&!color=#3366cd]
	ITA_Podo_010_T1a_1[&!color=#cc3366]
	ITA_Podo_011_T1f_1[&!color=#cc3366]
	ITA_Podo_012_T1a_1[&!color=#cc3366]
	ITA_RedP_001_Q1a_1[&!color=#33cc66]
	ITA_RedP_002_T3s_1[&!color=#3366cd]
	ITA_Rend_001_T2c_1[&!color=#ff6666]
	ITA_Roma_001_Q2x_1[&!color=#33cc66]
	ITA_Roma_002_Q1a_1[&!color=#33cc66]
	ITA_Roma_003_R2x_1[&!color=#cc66cc]
	ITA_Roma_004_Q2x_1[&!color=#33cc66]
	ITA_Roma_005_Q1a_1[&!color=#33cc66]
	ITA_Roma_006_Q1a_1[&!color=#33cc66]
	ITA_Roma_007_R1x_1[&!color=#cc66cc]
	ITA_Roma_008_R1x_1[&!color=#cc66cc]
	ITA_Roma_009_R1x_1[&!color=#cc66cc]
	ITA_Roma_010_R1x_1[&!color=#cc66cc]
	ITA_Roma_011_R1x_1[&!color=#cc66cc]
	ITA_Roma_012_T1a_1[&!color=#cc3366]
	ITA_Roma_013_T1c_1[&!color=#cc3366]
	ITA_Roma_014_T1a_1[&!color=#cc3366]
	ITA_Vald_001_T3r_1[&!color=#3366cd]
	ITA_Vald_002_T5a_1[&!color=#cc9933]
	JPN_JaBl_001_T4x_1[&!color=#6699cc]
	JPN_JaBl_002_T4a_1[&!color=#6699cc]
	JPN_JaBl_003_T4x_1[&!color=#6699cc]
	JPN_JaBl_004_T3k_1[&!color=#3366cd]
	JPN_JaBl_005_T3k_1[&!color=#3366cd]
	JPN_JaBl_006_T3n_1[&!color=#3366cd]
	JPN_JaBl_007_T3n_1[&!color=#3366cd]
	KOR_Beef_001_T3x_1[&!color=#3366cd]
	KOR_Beef_002_T3o_1[&!color=#3366cd]
	KOR_Beef_003_T3h_1[&!color=#3366cd]
	KOR_Beef_004_T3n_1[&!color=#3366cd]
	KOR_Beef_005_T4x_1[&!color=#6699cc]
	KOR_Beef_006_T2a_1[&!color=#ff6666]
	KOR_Beef_007_T3o_1[&!color=#3366cd]
	KOR_Beef_008_T3x_1[&!color=#3366cd]
	KOR_Beef_009_T2a_1[&!color=#ff6666]
	KOR_Beef_010_T3f_1[&!color=#3366cd]
	KOR_Beef_011_T3o_1[&!color=#3366cd]
	KOR_Beef_012_T1b_1[&!color=#cc3366]
	KOR_Beef_013_T4x_1[&!color=#6699cc]
	KOR_Beef_014_T4x_1[&!color=#6699cc]
	KOR_Beef_015_T3o_1[&!color=#3366cd]
	KOR_Beef_016_P2x_1[&!color=#cccc33]
	KOR_Hanw_001_T2x_1[&!color=#ff6666]
	KOR_Hanw_002_T3x_1[&!color=#3366cd]
	KOR_Kore_001_T1c_1[&!color=#6699cc]
	KOR_Kore_002_T3a_1[&!color=#3366cd]
	KOR_Kore_003_T4a_1[&!color=#6699cc]
	KOR_Kore_004_T3n_1[&!color=#3366cd]
	KOR_Kore_005_T3o_1[&!color=#3366cd]
	KOR_Kore_006_T4a_1[&!color=#6699cc]
	KOR_Kore_007_T3k_1[&!color=#3366cd]
	KOR_Kore_008_T4x_1[&!color=#6699cc]
	KOR_Kore_009_T3n_1[&!color=#3366cd]
	KOR_Kore_010_T3n_1[&!color=#3366cd]
	KOR_Kore_011_T3o_1[&!color=#3366cd]
	KOR_Kore_012_T3o_1[&!color=#3366cd]
	KOR_Kore_013_T3o_1[&!color=#3366cd]
	KOR_Kore_014_T2x_1[&!color=#ff6666]
	KOR_Kore_015_T3q_1[&!color=#3366cd]
	KOR_Kore_016_T3b_1[&!color=#3366cd]
	KOR_Kore_017_T3k_1[&!color=#3366cd]
	KOR_Nati_001_T1c_1[&!color=#6699cc]
	KOS_BuDi_001_T2x_2[&!color=#ff6666]
	KOS_BuDi_002_T2x_2[&!color=#ff6666]
	KOS_BuDi_003_T2x_2[&!color=#ff6666]
	KOS_BuDi_004_T2x_2[&!color=#ff6666]
	KOS_BuRM_001_T3r_2[&!color=#3366cd]
	KOS_BuRM_002_T3x_2[&!color=#3366cd]
	KOS_BuRM_003_T3h_2[&!color=#3366cd]
	KOS_BuRM_004_T3b_2[&!color=#3366cd]
	KOS_BuSh_001_T3r_2[&!color=#3366cd]
	KOS_BuSh_002_T3x_2[&!color=#3366cd]
	KOS_BuSh_003_T3q_2[&!color=#3366cd]
	KOS_BuSh_004_T3s_2[&!color=#3366cd]
	LKA_Zwer_001_I2x_1[&!color=#cc99cc]
	MEX_Creo_001_T1c_1[&!color=#cc3366]
	MEX_Creo_002_T1a_1[&!color=#cc3366]
	MKD_BuMd_001_T1x_2[&!color=#cc3366]
	MKD_BuMd_002_T1x_2[&!color=#cc3366]
	MKD_BuMd_003_T3b_2[&!color=#3366cd]
	MKD_BuMd_004_T3x_2[&!color=#3366cd]
	MKD_BuMd_005_T3r_2[&!color=#3366cd]
	MNE_BuCG_001_T3x_2[&!color=#3366cd]
	MNE_BuCG_002_T3x_2[&!color=#3366cd]
	MNE_BuCG_003_T3x_2[&!color=#3366cd]
	MNG_Taur_002_I1x_1[&!color=#cc99cc]
	MNG_Tura_001_T3n_2[&!color=#3366cd]
	MNG_Tura_002_T3b_2[&!color=#3366cd]
	MNG_Tura_003_T3d_2[&!color=#3366cd]
	MNG_Tura_004_T2x_2[&!color=#ff6666]
	MNG_Tura_005_T3d_2[&!color=#3366cd]
	NLD_Frie_001_T3r_1[&!color=#3366cd]
	NLD_Frie_002_T3q_1[&!color=#3366cd]
	NLD_Frie_003_T3q_1[&!color=#3366cd]
	NLD_Frie_004_T1c_1[&!color=#cc3366]
	NLD_HoFr_001_Ixx_1[&!color=#cc99cc]
	NLD_HoFr_001_T3r_4[&!color=#3366cd]
	NLD_HoFr_002_T3x_1[&!color=#3366cd]
	NLD_HoFr_002_T3x_4[&!color=#3366cd]
	NLD_HoFr_003_T3x_1[&!color=#3366cd]
	NLD_HoFr_003_T3x_4[&!color=#3366cd]
	NLD_HoFr_004_T3x_1[&!color=#3366cd]
	NLD_HoFr_004_T3x_3[&!color=#3366cd]
	NLD_HoFr_005_T3o_1[&!color=#3366cd]
	NLD_HoFr_005_T3r_4[&!color=#3366cd]
	NLD_HoFr_006_T3r_1[&!color=#3366cd]
	NLD_HoFr_006_T3r_4[&!color=#3366cd]
	NLD_HoFr_007_T3c_1[&!color=#3366cd]
	NLD_HoFr_007_T3r_4[&!color=#3366cd]
	NLD_HoFr_008_T3c_1[&!color=#3366cd]
	NLD_HoFr_008_T3r_4[&!color=#3366cd]
	NLD_HoFr_009_T3h_1[&!color=#3366cd]
	NLD_HoFr_010_T4x_1[&!color=#6699cc]
	NLD_HoFr_011_T3r_1[&!color=#3366cd]
	NLD_HoFr_012_T3x_1[&!color=#3366cd]
	NLD_HoFr_013_T3r_1[&!color=#3366cd]
	NLD_HoFr_014_T3b_1[&!color=#3366cd]
	NLD_HoFr_015_T3a_1[&!color=#3366cd]
	NLD_HoFr_016_T3a_1[&!color=#6699cc]
	NLD_HoFr_017_T3x_2[&!color=#3366cd]
	NLD_HoFr_018_T3x_2[&!color=#3366cd]
	NLD_HoFr_019_T3r_2[&!color=#3366cd]
	NLD_HoFr_020_T3x_2[&!color=#3366cd]
	NLD_HoFr_021_T3x_2[&!color=#3366cd]
	NLD_HoFr_022_T3r_2[&!color=#3366cd]
	NLD_HoFr_023_T3x_2[&!color=#3366cd]
	NLD_HoFr_024_T3g_2[&!color=#3366cd]
	NLD_HoFr_025_T3r_2[&!color=#3366cd]
	NLD_HoFr_026_T3r_2[&!color=#3366cd]
	NLD_HoFr_027_T3x_2[&!color=#3366cd]
	NLD_HoFr_028_T3x_2[&!color=#3366cd]
	NLD_HoFr_029_T3h_2[&!color=#3366cd]
	NLD_HoFr_030_T3x_2[&!color=#3366cd]
	NLD_HoFr_031_T3x_2[&!color=#3366cd]
	NLD_HoFr_032_T3x_2[&!color=#3366cd]
	NLD_HoFr_033_T3x_2[&!color=#3366cd]
	NLD_HoFr_034_T3x_2[&!color=#3366cd]
	NLD_HoFr_035_T3x_2[&!color=#3366cd]
	NLD_HoFr_036_T3b_2[&!color=#3366cd]
	NLD_HoFr_037_T3b_2[&!color=#3366cd]
	NLD_HoFr_038_T3g_2[&!color=#3366cd]
	NLD_HoFr_039_T3r_2[&!color=#3366cd]
	NLD_HoFr_040_T3r_2[&!color=#3366cd]
	NLD_HoFr_041_T3x_2[&!color=#3366cd]
	NLD_HoFr_042_T3x_2[&!color=#3366cd]
	NLD_HoFr_043_T3x_2[&!color=#3366cd]
	NLD_HoFr_044_T3r_2[&!color=#3366cd]
	NLD_HoFr_045_T3r_2[&!color=#3366cd]
	NLD_HoFr_046_T3x_2[&!color=#3366cd]
	NLD_HoFr_047_T3x_2[&!color=#3366cd]
	NLD_HoFr_048_T3x_2[&!color=#3366cd]
	NLD_HoFr_049_T3x_2[&!color=#3366cd]
	NLD_HoFr_050_T2x_2[&!color=#ff6666]
	NLD_HoFr_051_T3b_2[&!color=#3366cd]
	NLD_HoFr_052_T3h_2[&!color=#3366cd]
	NLD_HoFr_053_T3x_2[&!color=#3366cd]
	NLD_HoFr_054_T3o_2[&!color=#3366cd]
	NLD_HoFr_055_T3r_2[&!color=#3366cd]
	NLD_HoFr_056_T3r_2[&!color=#3366cd]
	NLD_HoFr_057_T3x_2[&!color=#3366cd]
	NLD_HoFr_058_T3d_2[&!color=#3366cd]
	NLD_HoFr_059_T3x_2[&!color=#3366cd]
	NLD_HoFr_060_T3x_2[&!color=#3366cd]
	NLD_HoFr_061_T3x_2[&!color=#3366cd]
	NLD_HoFr_062_T3x_2[&!color=#3366cd]
	NLD_HoFr_063_T1b_2[&!color=#3366cc]
	NLD_HoFr_064_T3r_2[&!color=#3366cd]
	NLD_HoFr_065_T3x_2[&!color=#3366cd]
	NLD_HoFr_066_T3n_2[&!color=#3366cd]
	NLD_HoFr_067_T3n_2[&!color=#3366cd]
	NLD_HoFr_068_T3r_2[&!color=#3366cd]
	NLD_HoFr_069_T3r_2[&!color=#3366cd]
	NLD_HoFr_070_T3p_2[&!color=#3366cd]
	NLD_HoFr_071_T3x_2[&!color=#3366cd]
	NLD_HoFr_072_T3x_2[&!color=#3366cd]
	NLD_HoFr_073_T3x_2[&!color=#3366cd]
	NLD_HoFr_074_T3r_2[&!color=#3366cd]
	NLD_HoFr_075_T3x_2[&!color=#3366cd]
	NLD_HoFr_076_T3x_2[&!color=#3366cd]
	NLD_HoFr_077_T3x_2[&!color=#3366cd]
	NLD_HoFr_078_T3x_2[&!color=#3366cd]
	NLD_HoFr_079_T3b_2[&!color=#3366cd]
	NLD_HoFr_080_T3x_2[&!color=#3366cd]
	NLD_HoFr_081_T3x_2[&!color=#3366cd]
	NLD_HoFr_082_T3x_2[&!color=#3366cd]
	NLD_HoFr_083_T3r_2[&!color=#3366cd]
	NLD_HoFr_084_T3r_2[&!color=#3366cd]
	NLD_HoFr_085_T3r_2[&!color=#3366cd]
	NLD_HoFr_086_T3r_2[&!color=#3366cd]
	NLD_HoFr_087_T3g_2[&!color=#3366cd]
	NLD_HoFr_088_T3x_2[&!color=#3366cd]
	NLD_HoFr_089_T3r_2[&!color=#3366cd]
	NLD_HoFr_090_T3r_2[&!color=#3366cd]
	NLD_HoFr_091_T3b_2[&!color=#3366cd]
	NLD_HoFr_092_T3x_2[&!color=#3366cd]
	NLD_HoFr_093_T3x_2[&!color=#3366cd]
	NLD_HoFr_094_T3b_2[&!color=#3366cd]
	NLD_HoFr_095_T3r_2[&!color=#3366cd]
	NLD_HoFr_096_T3r_2[&!color=#3366cd]
	NLD_HoFr_097_T3x_2[&!color=#3366cd]
	NLD_HoFr_098_T3r_2[&!color=#3366cd]
	NLD_HoFr_099_T3g_2[&!color=#3366cd]
	NLD_HoFr_100_T3r_2[&!color=#3366cd]
	NLD_HoFr_101_T3r_2[&!color=#3366cd]
	NLD_HoFr_102_T3g_2[&!color=#3366cd]
	NLD_HoFr_103_T3r_2[&!color=#3366cd]
	NLD_HoFr_104_T3x_2[&!color=#3366cd]
	NLD_HoFr_105_T3p_2[&!color=#3366cd]
	NLD_HoFr_106_T3x_2[&!color=#3366cd]
	NLD_HoFr_107_T3r_2[&!color=#3366cd]
	NLD_HoFr_108_T3x_2[&!color=#3366cd]
	NLD_HoFr_109_T2x_2[&!color=#ff6666]
	NLD_HoFr_110_T3r_2[&!color=#3366cd]
	NLD_HoFr_111_T3r_2[&!color=#3366cd]
	NLD_HoFr_112_T3x_2[&!color=#3366cd]
	NLD_HoFr_113_T3n_2[&!color=#3366cd]
	NLD_HoFr_114_T3r_2[&!color=#3366cd]
	NLD_HoFr_115_T3r_2[&!color=#3366cd]
	NLD_HoFr_116_T3r_2[&!color=#3366cd]
	NLD_HoFr_117_T3r_2[&!color=#3366cd]
	NLD_HoFr_118_T3r_2[&!color=#3366cd]
	NLD_HoFr_119_T3r_2[&!color=#3366cd]
	NLD_HoFr_120_T5x_2[&!color=#cc9933]
	NLD_HoFr_121_T3x_2[&!color=#3366cd]
	NLD_HoFr_122_T3x_2[&!color=#3366cd]
	NLD_HoFr_123_T3n_2[&!color=#3366cd]
	NLD_HoFr_124_T3x_2[&!color=#3366cd]
	NLD_HoFr_125_T3x_2[&!color=#3366cd]
	NLD_HoFr_126_T3b_2[&!color=#3366cd]
	NLD_HoFr_127_T3h_2[&!color=#3366cd]
	POL_Prim_003_P1x_1_1500[&!color=#cccc33]
	PRT_Alen_001_T1c_1[&!color=#cc3366]
	PRT_Alen_002_T1c_1[&!color=#cc3366]
	PRT_Barr_001_T3x_2[&!color=#3366cd]
	PRT_Barr_002_T1a_2[&!color=#cc3366]
	PRT_Barr_003_T1a_2[&!color=#cc3366]
	PRT_Maro_001_T3r_2[&!color=#3366cd]
	PRT_Maro_002_T3r_2[&!color=#3366cd]
	PRT_Maro_003_T3r_2[&!color=#3366cd]
	PRT_Maro_004_T3r_2[&!color=#3366cd]
	PRY_Creo_003_T1c_1[&!color=#cc3366]
	PRY_Creo_004_T1c_1[&!color=#cc3366]
	PRY_Creo_005_T1c_1[&!color=#cc3366]
	RUS_Jaku_001_T3n_2[&!color=#3366cd]
	RUS_Jaku_002_T3r_2[&!color=#3366cd]
	RUS_Jaku_003_T2x_2[&!color=#ff6666]
	RUS_Jaku_004_T3k_2[&!color=#3366cd]
	RUS_Jaku_005_T3n_2[&!color=#3366cd]
	RUS_Jaku_006_T3r_2[&!color=#3366cd]
	SCO_Here_001_T3x_2[&!color=#3366cd]
	SCO_Here_002_T3r_2[&!color=#3366cd]
	SCO_Here_003_T3x_2[&!color=#3366cd]
	SCO_ScHi_001_T3g_2[&!color=#3366cd]
	SCO_ScHi_002_T3r_2[&!color=#3366cd]
	SDN_Kena_001_T1x_3[&!color=#cc3366]
	SDN_Kena_002_T1x_3[&!color=#cc3366]
	SDN_Kena_003_T1b_3[&!color=#cc3366]
	SDN_Kena_004_T1b_3[&!color=#cc3366]
	SDN_Kena_005_T1b_3[&!color=#cc3366]
	SDN_Kena_006_T1x_3[&!color=#cc3366]
	SDN_Kena_007_T1b_3[&!color=#cc3366]
	SDN_Kena_008_T1c_3[&!color=#cc3366]
	SEN_Ndam_001_T1x_3[&!color=#cc3366]
	SEN_Ndam_002_T1x_3[&!color=#cc3366]
	SPA_Pire_001_Q1x_1[&!color=#33cc66]
	SRB_BuSr_001_T3x_2[&!color=#3366cd]
	SRB_BuSr_002_T3r_2[&!color=#3366cd]
	SRB_BuSr_003_T3x_2[&!color=#3366cd]
	SRB_BuSr_004_T3x_2[&!color=#3366cd]
	SVN_Cika_001_T3r_2[&!color=#3366cd]
	SVN_Cika_002_T3x_2[&!color=#3366cd]
	SVN_Cika_003_T3r_2[&!color=#3366cd]
	SVN_Cika_004_T3x_2[&!color=#3366cd]
	SVN_Cika_005_T3r_2[&!color=#3366cd]
	SVN_Cika_006_T3r_2[&!color=#3366cd]
	SVN_Cika_007_T3x_2[&!color=#3366cd]
	SVN_Cika_008_T3x_2[&!color=#3366cd]
	TUR_AnaB_001_T3r_2[&!color=#3366cd]
	TUR_AnaB_002_T3r_2[&!color=#3366cd]
	TUR_AnaB_003_T3x_2[&!color=#3366cd]
	TUR_AnaB_004_T2x_2[&!color=#ff6666]
	UGA_Anko_001_T1b_3[&!color=#cc3366]
	UGA_Anko_002_T1b_3[&!color=#cc3366]
	UGA_Anko_003_T1c_3[&!color=#cc3366]
	UGA_Anko_004_T1b_3[&!color=#cc3366]
	UGA_Anko_005_T1b_3[&!color=#cc3366]
	UGA_Anko_006_T1b_3[&!color=#cc3366]
	UGA_Anko_007_T1x_3[&!color=#cc3366]
	UGA_Anko_008_T1x_3[&!color=#cc3366]
	UKR_UkrG_001_T3r_1[&!color=#3366cd]
;
end;
begin trees;
	tree TREE1 = [&R] ((((((((((((((AFR_Ngun_001_T1b_1[&CAheight_95%_HPD={0.0,1.1641532182693481E-10},CAheight_mean=5.0485119357343955E-11,CAheight_median=5.820766091346741E-11,CAheight_range={0.0,2.0372681319713593E-10},height=6.310564797473843E-11,height_95%_HPD={0.0,1.1641532182693481E-10},height_median=5.820766091346741E-11,height_range={0.0,2.0372681319713593E-10},length=405.2327059090344,length…
end;
begin figtree;
	set appearance.backgroundColorAttribute="Default";
	set appearance.backgroundColour=#ffffff;
	set appearance.branchColorAttribute="User selection";
	set appearance.branchColorGradient=false;
	set appearance.branchLineWidth=2.0;
	set appearance.branchMinLineWidth=0.0;
	set appearance.branchWidthAttribute="Fixed";
	set appearance.foregroundColour=#000000;
	set appearance.hilightingGradient=false;
	set appearance.selectionColour=#2d3680;
	set branchLabels.colorAttribute="User selection";
	set branchLabels.displayAttribute="Branch times";
	set branchLabels.fontName="sansserif";
	set branchLabels.fontSize=8;
	set branchLabels.fontStyle=0;
	set branchLabels.isShown=false;
	set branchLabels.significantDigits=4;
	set layout.expansion=446;
	set layout.layoutType="RECTILINEAR";
	set layout.zoom=537;
	set legend.attribute="CAheight_mean";
	set legend.fontSize=10.0;
	set legend.isShown=false;
	set legend.significantDigits=4;
	set nodeBars.barWidth=10.0;
	set nodeBars.displayAttribute="height_95%_HPD";
	set nodeBars.isShown=true;
	set nodeLabels.colorAttribute="Node ages";
	set nodeLabels.displayAttribute="posterior";
	set nodeLabels.fontName=".SF NS Text";
	set nodeLabels.fontSize=8;
	set nodeLabels.fontStyle=1;
	set nodeLabels.isShown=true;
	set nodeLabels.significantDigits=2;
	set nodeShapeExternal.colourAttribute="User selection";
	set nodeShapeExternal.isShown=false;
	set nodeShapeExternal.minSize=10.0;
	set nodeShapeExternal.scaleType=Width;
	set nodeShapeExternal.shapeType=Circle;
	set nodeShapeExternal.size=4.0;
	set nodeShapeExternal.sizeAttribute="Fixed";
	set nodeShapeInternal.colourAttribute="User selection";
	set nodeShapeInternal.isShown=false;
	set nodeShapeInternal.minSize=10.0;
	set nodeShapeInternal.scaleType=Width;
	set nodeShapeInternal.shapeType=Circle;
	set nodeShapeInternal.size=4.0;
	set nodeShapeInternal.sizeAttribute="Fixed";
	set polarLayout.alignTipLabels=false;
	set polarLayout.angularRange=0;
	set polarLayout.rootAngle=0;
	set polarLayout.rootLength=100;
	set polarLayout.showRoot=true;
	set radialLayout.spread=0.0;
	set rectilinearLayout.alignTipLabels=true;
	set rectilinearLayout.curvature=0;
	set rectilinearLayout.rootLength=100;
	set scale.offsetAge=0.0;
	set scale.rootAge=1.0;
	set scale.scaleFactor=1.0;
	set scale.scaleRoot=false;
	set scaleAxis.automaticScale=true;
	set scaleAxis.fontSize=8.0;
	set scaleAxis.isShown=false;
	set scaleAxis.lineWidth=1.0;
	set scaleAxis.majorTicks=1.0;
	set scaleAxis.minorTicks=0.5;
	set scaleAxis.origin=0.0;
	set scaleAxis.reverseAxis=false;
	set scaleAxis.showGrid=true;
	set scaleBar.automaticScale=true;
	set scaleBar.fontSize=10.0;
	set scaleBar.isShown=true;
	set scaleBar.lineWidth=1.0;
	set scaleBar.scaleRange=0.0;
	set tipLabels.colorAttribute="User selection";
	set tipLabels.displayAttribute="Names";
	set tipLabels.fontName="sansserif";
	set tipLabels.fontSize=8;
	set tipLabels.fontStyle=0;
	set tipLabels.isShown=true;
	set tipLabels.significantDigits=4;
	set trees.order=true;
	set trees.orderType="increasing";
	set trees.rooting=false;
	set trees.rootingType="User Selection";
	set trees.transform=false;
	set trees.transformType="cladogram";
end;
